# Supplementary material for: The Association between Smoking Cessation and Depressive Symptoms: Diet Quality Plays a Mediating Role
Source: Nutrients. 2022 Jul 25;14(15):3047. doi: 10.3390/nu14153047 (PMC9331914; doi:10.3390/nu14153047)
Supplement: Supplementary file 1 [file nutrients-14-03047-s001.zip]

Archive with 1 entries (1 files):
- nutrients-1746780-supplementary.pdf
